# Supplementary material for: Superior RdRp Function Drives the Dominance of Prevalent GI.3 Norovirus Lineages
Source: Microorganisms. 2025 Dec 19;14(1):11. doi: 10.3390/microorganisms14010011 (PMC12844039; doi:10.3390/microorganisms14010011)
Supplement: Supplementary file 1 [file microorganisms-14-00011-s001.zip]

Archive with 4 entries (2 files):
- Supplementary Materials/
- Supplementary Materials/Supplementary File S1/
- Supplementary Materials/Supplementary File S1/GI.3 Reference Sequence.fasta
- Supplementary Materials/Supplementary Materials.pdf
