# Supplementary material for: Superior RdRp Function Drives the Dominance of Prevalent GI.3 Norovirus Lineages
Source: Microorganisms. 2025 Dec 19;14(1):11. doi: 10.3390/microorganisms14010011 (PMC12844039; doi:10.3390/microorganisms14010011)
Supplement: Supplementary file 1 [file microorganisms-14-00011-s001.zip › Supplementary Materials/Supplementary File S1/GI.3 Reference Sequence.fasta]

>LC848163.1 Norovirus GI.3 2022/TH_HC41_2_08_Aug1 RNA, complete genome
GTGAATGATGATGGCGTCTAACGACGCTATTGCCGTTGCTGATGTCAGCAATAACAATGCTAACACCAAC
AATGAAAATATTGGGTCTCGCCTTATGGCGAAGATCCGTGGGCGTATAGGCCCACAAAATGGTGGAACAA
CCACAAAGATCAAAGATGCCAACATGGCGCTTGACATTTTACGCCGGTCGCAAACATCATCTCCAAGTCG
GCAAACCAACAATGACAGTGCCCCTAAGGCACAAAGGGACCGTCCCCCACGAACTGCTTCAGAAGTAAAG
AGGGCACTGGGATGGGATGCTGAACCAGAACATCAGGAGAGTACGGCTAGGGCATGGTGTGACCTCTCAA
AAGAGGAGAAGGAAGAAATAATGCGCAACAATGAGAAGCTCTTTGATGCTGGAGGTGTCACTCCATCAGA
CTTGCCTAGCACATTTGAAAGGGCTGCCCCAAACAGTGTCACTGACATGCAACAACCAGTGTCATGGTCT
TCTAGCGGTGGGGTCAATCTTGGCATCAATAAACTGACCACTGTCCGTGGCCCACATTGGAACATGTGTC
CCCTACCACCGCTGGATGCACGCAACAGTGGTCCTGCCAAGGAACCCCTTATAGGGGACATGATTGAGTT
CTACGAAGGTCACATATTTCACTATGCTATTTACATTGGACAAGGTAAAACCATTGGAGTCCACTCACCA
CAGGCCGCTTTCTCCATACCCAGGATAACCATCCACCCGTTAGTGGCCTGGTGGCGTGTGTGTTACGTCC
CCAACAACCAACAACGCCTCACCTACGAGCAACTTAAGGAATTGGAAAATGAACCATGGCCCTATGCCGC
AATCACCAACAACTGTTATGAGTTTTGTTGTAAGGTGATGGCGCTTGATGACACCTGGCTCCAAAGAAAA
CTAGTCACTAGTGGAAAGTTCAACCATCCCACACAGGATTGGTCACAGGACACCCCAGATTTCCATCAGG
ACTCGAAGTTAGAGATGGTGAGAGACGCCGTTTTGTCAGCCATCAACGGCCTTGTGTCACAACCCTTTAA
GAATGTCCTTTCAAAAATTAAACCACTAAATGTGCTTAGTCTCTTATCAAATTGTGACTGGACCTTCATG
GGCGTTGTGGAATTAGTTGTACTCCTAGCAGAGCTGTTCGACGTGTTCTGGACCCCACCGGACATTTCGA
GCTTTATTGCATCTTTATTGCCCGATTTCCACCTACAAGGCCCAGAAGACCTAGCCAGAGACCTAGTCCC
TATTATATTAGGTGGCATAGGTCTAGCAATTGGTTTCACAAGAGACAAAATAACAAAAGTGATGAAGAGT
GCCGTTGATGGGCTACGGTCAGCAACACAGCTTGGGCAATATGGGTTAGAGATATTCTCAATCATCAAGA
AATACTTCTTTGGAGGGGACCAAACAGAAAAGACCCTGCGGGGCATCGAAGATGCAGTGATAGACATGGA
AGTGTTGTCCAGCACTAATGTGACACAATTAGTCAAAGATAAAAAGTTAGCCAAAGCTTACATGAATGTG
CTGGACTGTGAGGAAGAAAAAGCGAGGAAGCTCTCAGTCCGTAGTGCTGACCCACACATAGTAACCTCTG
TCAATAACCTGATATCACGCATTTCTATGGCAAGATCAGCTCTAGCTAAAGCTCAAGCTGAAATGACATC
CCGCCCACGACCAGTGGTCATAATGATGTGTGGTCCTCCTGGCATCGGTAAGACCAAGGCTGCCGAACAT
CTAGCCGGCCGACTAGCCGCTGAAATCAGGCCTGGAGGTAAGGTTGGCCTTGTACCCCGGGAATCTATAG
ACCACTGGGATGGATATCATGGTGAGGATGTTTTGCTCTGGGATGACTATGGCATGTCAAAAATAACAGA
GGATTGCAACAAGTTGCAGGCTATAGCTGACACTGCACCACTGTCGCTCAATTGTGACAGGATAGAAAAT
AAAGGTATGCAATTCTCTTCTGATGCAATAATCATAACAACCAATGCCCCTGGCCCAGCCCCAGTGGACT
TTGTCAACCTAGGCCCCGTGTGCAGACGTGTGGACTTTTTAGTTTACTGCTCCGCACCCGAGATTGAACA
GACGCGGAGGGCTCACCCAGGTGACACCAATGCCATTAAGGATTTGTTTAAGAAGGATTTCTCACACCTA
AAAATGGAAATAGCCCCACAGGGCGGTTTTGATAATCAGGGCAACACACCTTTTGGAAAGGGTGTTATGA
AAACCACAACCCTTAACAGACTGCTGATACAGGCCACAGCACTAGCCATGGAACGGCAAGATGAATTCCA
ACTTCAGGGGGCTGTCTACAACTTCGATGAGGACAGAGTGGCCGCCTTTACTAGTCTGGCTCGCGCTAAT
GGCCTGGGATTCATGAGCATGGCAACATTGGGCAAGAAACTAAGGAATGTTAAGACCATGGAAGGCCTGC
GCAATGCACTACTGGGCTACAAGATTGGAGAGTGTGATATAATCTGGAACACTAGAGTGTACTCAGTTAA
GAGTGACGGGAGCAGTGTCACAATTAAAGAAAAACAAGCACCATCCTCATCCCAGCACCAAGCTATTTCT
ACAGCCACCTTAGCACTGTCCAGACTACGGGCTGCCAGGGCTCTCGCATACGCCTCTTGTCTGCAAAGTG
CTGTGTTGTCAATACTTCAGGTGGCCGGCTCTGCTGTAGTAGTGAGTAGGGCCGTAAAACGCATGTTTGG
CACACGCACCGAACAGCCCATTCTGGAAGGCAAGCACAAAGAACACAACTGCAGAGTGCACCGTGCAGCG
GCTGCCGGCCGCGGTCCTATTGGCCATGATGGAGTCATTGAACGTTATGGCCTGTGTGAGAGTGAGCAGG
AAGGTGAAGATGACCAGACTGTAGAGCTGCCTACTGCTGACAAAGAAGGCAAAAACAAAGGCAAAACCAA
AAAGGGCCGTGGGCGGAAGTCCAATTTCAATGCATTCTCTAGGCGCGGGCTGAGTGATGAAGAGTATGAG
GAGTACAAGAAAGTAAGAGAAGAGAAGGGCGGCAACTACAGCATACAAGAATACCTTGAGGACCGCCAGC
GGTACGAAGAAGAGCTCGCTGAGGTGCAAGCTGGTGGAGACGGTGGGATCGGTGAAACTGAAGCAGAAAT
CCGCCATCGGGTCTTCTACAAATCAAAATCTGGCATGAGAAAACAACGGCAAGAGGAACGCCGCCAGTTG
GGCCTCGTGAGCGGTACTGAAATCCGCAAACGTAAGCCCATAGATTGGACCCCCCCCAAAAATGACTGGT
CAGAAGACACTAGAACTGTCAATTATGATGAACACATTAGCTTTGAAGCCCCTCCCTCAATTTGGAGCAG
AGTAGTTAAATTTGGCAGTGGCTGGGGTTTCTGGGTGAGCTCGACAGTGTTCATCACCACAACCCATGTC
ATACCACCTGGTGCTAAGGAAATCTTTGGTGAGAACCTCAACAACATTGCCATCCACAGGGTTGGTGAGT
TCACCCAGTTCCGTTTCTCAAAGAAAATGAGGCCTGACCTCTCTGGTATGGTCCTGGAAGAGGGTTGCCC
TGAAGGCACAGTGTGTACCATACTGATAAAAAGAGACTCTGGAGAGCTGTTACCACTGGCTGTGCGCATG
GGAGCAGTGGCCTCAATGAAGATTCAGGGAAAACTCATGCATGGACAGTCAGGGATGTTGCTCACTGGTG
CTAATGCTAAGGGCATGGACCTTGGGACCATACCTGGGGACTGTGGAGCACCTTACGTCCACAAGAGAGG
AAACGACTGGGTGGTCTGTGGGGTACATGCAGCAGCCACGAAATCAGGCAACACCGTGGTGTGCGCCATA
CAAGGCGGTGAGGGTGAAGCCACGTTGGAGGGTGGCGGACAAAATAAGGGTCACTATGCAGGACACCCAA
TACTAAGATATGGAAATGGCCCTTCATTATCAACCAAAACAAAATTCTGGAAATCAAACCCTCAGCCTCT
ACCCCCCGGCACATATGAACCAGCCTACCTTGGTGGCAGGGACCCCAGAGTCGAAGGTGGTCCATCTTTG
CAGCAAGTGTTGCGAGACCAGCTAAAGCCATTCGCTGAACCTCGTGGCAGGCTGCCCGAGGCAGGATTGC
TGGAAGCTGCGGTTGAGACCGTCACCAATGCAATCGAACAGGTCATGGATACACCAGTGGCATGGAGTTA
CAGCGATGCCTGCATGTCCCTGGACAAAACAACCAGCTCTGGTTACCCCCACCACAAGAGAAAGAATGAT
GATTGGAATGGAAACTCGTTTGTGAGAGAACTGGGAGATCAAGCAGCACACGCCAATAGCATGTATGAAC
TTGGTAAGTCCATGAAGCCAGTGTATACAGCAGCACTCAAGGATGAACTCGTCAAGCCAGATAAGGTGTA
CAACAAAATTAAGAAAAGGTTACTCTGGGGAGCAGACCTCGGCACCGTCGTCCGCGCCGCCAGAGCTTTT
GGACCATTTTGTGAGGCCATAAAACCCCATGTAATCAAATTACCTATCAAAGTGGGCATGAATGCCATAG
AGGATGGTCCTTTAATTTATGCAGAACACTCCAAGTATAAGTATCATTTTGATGCTGATTACACAGCATG
GGATTCAACACAAAACAGAGAGATCATGATGGAGTCCTTTAATATCATGTGTAAACTCACTGCTAATCCT
TCCCTGGCCGCAGTAGTGGCGCAGGATCTGCTTTCCCCTTCTGAAATGGATGTCGGTGATTATGTGATCA
GTGTCAAAGATGGTCTACCATCTGGCTTTCCATGCACCTCACAAGTGAACAGCATCAACCATTGGATCTA
TACGCTGTGTGCTCTATCAGAAGTCACTGGCTTAGCCCCTGATGTAATACAATCACAATCTTATTTCTCA
TTTTATGGTGATGATGAGATAGTCTCAACAGATATTGAATTTGACCCAAACAGGTTAACACAAGTTCTAA
GAGAGTATGGCTTAAAACCCACAAGACCTGACAAGACTGATGGCCCAATCATTGTGAGACAGCAAGTCGA
TGGCTTGGTTTTCCTCCGGCGTACCATCTCGAAAGATGCCATTGGATACCAGGGACGCCTCGACCGAAAT
TCCATTGAGAGACAGCTCTGGTGGACTCGTGGGCCCAACCATGATGATCCATTTGAAACCTTAGTCCCAC
ACACACAGAGAAAGGTTCAGCTGGTATCCCTACTAGGTGAAGCTGCACTCCATGGTGAGAAATTCTACAG
AAAGATAGCCAGTAGGGTGATCCAGGAAGTCAAAGAGGGGGGGTTGGAAGTTTACATCCCTGGGTGGCAG
GCCATGTTCCGCTGGATGCGACTCCATGATTTGAGTTTGTGGACAGGAGACCGCGATCTCTTGCCCGATT
ATGTAAATGATGATGGCGTCTAAGGACGCCCCAACAAACATGGATGGCACCAGTGGTGCCGGTCAGCTGG
TACCAGAGGCAAATGCAGCTGAACCTATATCAATGGATCCAGTGGCTGGAGCCGCAACAGCGGTCGCTAC
TGCTGGACAAATTAATATGATTGACCCCTGGATAATGAGTAATTTTGTGCAGGCCCCGCAAGGGGAATTC
ACTGTCTCACCAAACAATACCCCTGGAGATATTTTGTTTGATTTGCAATTAGGACCCCAATTAAATCCCT
TCCTAGCCCATTTAGCCCAGATGTATAATGGTTGGGTAGGCAATATGCGTGTGAAGGTGATGCTTGCTGG
CAACGCTTTTACCGCGGGGAAGATAATAATTAGCTGCATACCCCCAGGCTTCACTTCCCAAAACATTTCC
ATTGCTCAAATGACAATGTTCCCTCACGTTATTGCTGACGTGAGGGTCCTAGAACCTATAGAGATACCCC
TTGAGGATGTGAGGAATGTGCTGTTTCACACCAATGACAATAAACCAACGATGAGGCTCGTATGCATGTT
GTACACCCCCCTGCGAGCCAATGGCAGTTCTTCTGGTACGGATCCTTTTGTCATAGCTGGCAGGGTCCTC
ACCTGTCCAGACTCAACTTTTAGCTTCCTTTTCTTAGTACCCCCTAATGTTGAGCAAAAGACTAGGCCTT
TTAGTGTCCCCAACTTACCTTTGAATACACTGTCAAACTCAAGGGTACCATCATTGATCAGGTCTATGAC
TGTCTCTAGAGATCAGAATCAAGTAATTCAGTTCCAAAATGGTAGGGTTACATTGGATGGTCAACTGCAG
GGTACCACACCCACGTCAGTGAGCCAATTGTGTAAAATTAGAGGCACCAATTATCATGCACAAGGGGGTA
GTGGGATAAATTTGACAGAGCTGAATGGTGAACCTTATCATGCCTTTGAGAGTCCCGCCCCAATAGGGTT
TCCAGACCTTGGCAATTGTGATTGGCATCTCACTGCAACCCCCACGCAGGCTTTCAACGACGGATCGAAG
GTCGTGCACATGTCAGTCTCCCAAGGCGCAGCCTTTGCCCCACACTTAGGCACCATACATTACACCACCA
ATGACACTGATTATAACCCCCCCACCAGCATAATTTGCACACTAGATTGGCTGTCTCAAACTGCTGGCCA
GAACAATGTCGACCCCTGGCAGATACCAATTTATGGATCTACTTTAACCGAGGCTGCCCAGTTGGCACCT
CCTATTTACCCCCCTGGGTTTGGTGAAACATTGGTTTTCTTTCTATCAGATTTCCCTATTTCCAATGGTA
AGAATGGACTTAGTGTGCCTTGTACTCTCCCACAAGAATTTGTCACCCACTTTGTGAATGAGCAGGCCCC
AATTAGAGGAGAGGCCGCCCTCTTGCATTATGTGGATCCTGATACTCATCGTAATCTTGGTGAGTTCAAA
TTGTACCCAGAAGGTTTCATGACTTGTGTTCCTAATGGTAGTGGTGGTGGTCCTCAAACTTTACCTATTA
ATGGAGTTTTTGTCTTTGTTTCTTGGGTCTCTCGCTTTTATCAGTTGAAGCCTGTGGGAACGGCCGGCGC
GGCTCGTAGGCTTGGGATCAGGAGATCATAATGGCCCAGGCTATGTTGGGAGCAATTGCGGCCACAGCCG
CTGGCAGCGCAGTTGGAGCAGGCATTCAGGCTGGTACTGAAGCTGCTTTGCAACATCAACGCTTTCAACA
AGACTTGACCCTACAGAGTAATACATTCAAACATGACAAGGAAATGCTGGCTATGCAGGTGGAGGCTTCT
ACTTCTTTATTGCAAAATAGCTTGAATACTCGCTATAACTTGTTGACCCAGGCAGGTCTGACTTCTGCAG
ACGCCGCCAGAGCAGTGGCGGGAGCCCCCGTCACTCGTGTGGTGGACTGGAATGGCACTCGAATTGCCGC
TCCATTGTCAACTGCCACCACTCTCCGCTCTGGAGGTTTCATGTCCGTACCAGTCATGTACAGAGGTGCA
AAAACAGAACAACAGAAATTGACAGGCTTTTCCAACCCCAATTACGAGACTGGCTCATCTGTGTCGCGCA
CGTCGCAATGGGTTTCTTCACAAAATTCCATGCGGTCTAGCGTGGCACCATTCCATCCAAATGCACTCAG
GACAACGTGGGTCACACCGCCTGGCTCATCTTCTACTTCTACTATTTCTTCAGTTTCATCTATACCTAGA
TTCTTTAATACTGAAAGGTTACCCTTGTTCGCAAACAATAAGAGGTGATTTTTGTAATATGAAAATGTG
